# Supplementary material for: DNA Methylation of Imprinted Genes KCNQ1, KCNQ1OT1, and PHLDA2 in Peripheral Blood Is Associated with the Risk of Breast Cancer
Source: Cancers (Basel). 2022 May 27;14(11):2652. doi: 10.3390/cancers14112652 (PMC9179312; doi:10.3390/cancers14112652)
Supplement: Supplementary file 1 [file cancers-14-02652-s001.zip]

Archive with 1 entries (1 files):
- cancers-1707104-supplementary.pdf
